# Supplementary material for: Clinical validation of a blood-based classifier for diagnostic evaluation of asymptomatic individuals with pulmonary nodules
Source: Clin Proteomics. 2017 Jul 5;14:25. doi: 10.1186/s12014-017-9158-9 (PMC5498919; doi:10.1186/s12014-017-9158-9)
Supplement: Supplementary file 3 — Additional file 3. Preanalytical Data [file 12014_2017_9158_MOESM3_ESM.xlsx]

## Sheet: Additional file 3_Preanalytical
Subject	Clot Time (hr)	CEA	CYFRA	MDK	MMP2	OPN	SCC	SLPI	TFPI	TIMP1
1	0.5	0.193	0.491	0.673	284.9	30.34	1.579	109.5	7.837	338.6
1	4	0.197	0.473	0.459	298	34.78	1.594	99.9	6.763	352
1	24	0.189	0.499	0.376	300.2	31.07	1.706	105.5	8.641	348.7
2	0.5	0.218	0.432	0.48	352.6	29.12	1.604	146.3	6.956	348.1
2	4	0.227	0.453	0.355	383	29.21	1.625	152.4	6.801	364.7
2	24	0.221	0.516	0.215	389.7	20.95	1.533	133.8	7.661	329.8
3	0.5	0.177	0.874	0.519	401.5	27.76	2.158	104.2	6.643	325.7
3	4	0.177	0.636	0.436	444.8	26.31	1.924	90.2	6.057	324.6
3	24	0.167	0.625	0.213	388	24.67	1.652	89.3	7.22	276.5
4	0.5	0.307	0.872	0.424	262.3	23.54	3.932	100.1	9.156	262.6
4	4	0.316	0.959	0.301	311.6	28.16	4.34	113.6	8.734	325.9
4	24	0.327	0.967	0.182	324	27.03	4.387	114.2	10.133	318
5	0.5	1.437	1.075	0.395	362	32.91	2.675	143.9	7.704	359.3
5	4	1.647	1.044	0.293	356.3	35.83	2.604	130.3	7.358	352.3
5	24	1.606	1.15	0.214	413	28.48	2.66	134.9	8.636	351.6
6	0.5	0.362	0.62	0.561	306.8	16.77	1.193	120.8	6.754	269.4
6	4	0.342	0.655	0.411	308.1	18.18	0.994	111	6.021	265.9
6	24	0.368	0.497	0.397	436.2	18.46	1.281	145	8.094	330.2
