# Supplementary material for: Clinical validation of a blood-based classifier for diagnostic evaluation of asymptomatic individuals with pulmonary nodules
Source: Clin Proteomics. 2017 Jul 5;14:25. doi: 10.1186/s12014-017-9158-9 (PMC5498919; doi:10.1186/s12014-017-9158-9)
Supplement: Supplementary file 4 — Additional file 4. Training Data [file 12014_2017_9158_MOESM4_ESM.xlsx]

## Sheet: Additional file 4_Training
Class	Source	CEA	CYFRA	MMP2	OPN	SCC	SLPI	TFPI	TIMP1
CASE	CRCCC	0.6	17.21	683.6	159.7	0.89	193.5	71.65	508.33
CASE	CRCCC	1.15	88.81	311.33	30.08	4.91	111.52	33.49	718.79
CASE	CRCCC	4.07	14.24	473.65	45.47	0.43	536.91	105.24	509.28
CONTROL	CRCCC	0.35	9.04	387.37	28.48	4.59	149.05	24.09	421
CONTROL	CRCCC	0.47	1.81	431.32	18.88	2.45	149.05	85.45	358.59
CONTROL	CRCCC	0.43	6.14	495.71	22.83	1.37	126.57	65.33	411.21
CONTROL	CRCCC	0.47	5.82	524.73	22.31	3.78	203.05	40.93	498.42
CONTROL	CRCCC	2.49	2.22	353.12	21.62	1.4	198.73	87.06	348.92
CONTROL	CRCCC	0.57	8.31	299.55	37.22	2.54	117.44	34.64	300.67
CONTROL	CRCCC	2.36	2.15	391.92	29.37	1.84	247.81	53.86	326.63
CONTROL	CRCCC	1.81	6.43	403.22	53.04	6.82	476.47	60.53	557.76
CONTROL	CRCCC	0.19	3.71	399.49	30.88	3.09	163.9	27.14	438.54
CONTROL	CRCCC	0.3	6.63	338.73	25.12	0.99	126.96	49.78	623.83
CONTROL	CRCCC	0.74	1.63	409.59	19.12	0.92	119.33	97.34	423.82
CONTROL	CRCCC	0.8	0	484.19	32.74	4	186.1	38.63	490.98
CONTROL	CRCCC	0.43	5.16	484.02	20.88	1.42	125.73	75.13	449.88
CONTROL	CRCCC	0.33	3.15	381.16	27.65	6.99	117.91	35.44	456.16
CONTROL	CRCCC	0.45	4.36	363.69	10.91	1.25	121.21	47.98	336.12
CONTROL	CRCCC	0.69	3.1	283.17	18.57	1.76	146.26	38.79	389.37
CONTROL	CRCCC	0.46	2.87	476.66	21.18	1.77	131.53	54.38	449.88
CONTROL	CRCCC	2.27	2.48	422.55	25.37	1.78	188.91	57.14	364.41
CASE	CRCCC	5.23	10.28	671.68	24.81	0.38	338.83	102.85	416.59
CASE	CRCCC	2.34	7.26	574.22	24.87	0.19	174.48	99.94	399.74
CASE	CRCCC	7.25	9.53	846.71	21.34	0.68	335.3	99.41	484.16
CASE	CRCCC	6.85	11.53	643.5	12.62	0.63	339.73	77.5	473.84
CASE	CRCCC	2.28	7.39	565.1	24.01	0.52	435.01	78.11	604.26
CASE	CRCCC	3.93	23.76	536.72	26.34	1.2	611.14	95.99	744.8
CASE	CRCCC	1.21	8.28	566.12	18.09	8.12	142.88	78.12	532.22
CASE	CRCCC	0.68	8.64	542.65	15.04	3.13	217.56	46.22	431.25
CASE	CRCCC	0.12	16.34	300.71	91.12	1.85	157.59	104.25	424.69
CASE	CRCCC	0.24	33.23	308.96	17.45	1.29	245.09	77.76	989.94
CASE	CRCCC	0.2	32.96	284.68	29.7	0.87	267.86	113.74	713.6
CASE	CRCCC	1.57	4.81	442.45	24.99	1.84	193.69	147.29	622.08
CASE	CRCCC	0.76	16.92	745.66	214.54	1.44	265.41	81.06	617.89
CASE	CRCCC	0.81	25.08	611.55	90.68	0.86	240.45	106.77	441.25
CASE	CRCCC	0.58	8.8	342.83	9.83	2.32	109.91	178.46	433.69
CONTROL	CRCCC	0.13	4.68	438.88	19.51	1.44	128.94	55.71	486.1
CONTROL	CRCCC	0.49	8.44	379.98	9.13	0.46	146.55	64.07	373.89
CONTROL	CRCCC	0.16	9.66	295.51	8.31	0.95	128.48	32.44	442.39
CONTROL	CRCCC	0.32	3.56	326.47	31.57	1.84	125.06	55.84	402.78
CONTROL	CRCCC	0.15	0	383.47	29.2	1.1	130.1	66.35	482.7
CONTROL	CRCCC	0.91	2.98	458.28	31.82	1.97	127.75	43.04	371.12
CONTROL	CRCCC	0.49	2.48	725.96	19.87	0.98	142.87	83.09	401.84
CONTROL	CRCCC	0.32	3.23	540.23	72.69	0.68	150.26	29.92	499.73
CONTROL	CRCCC	0.54	1.95	387.54	71.67	1.63	219.29	88.87	433.4
CONTROL	CRCCC	0.23	1.08	369.72	24.61	2.41	141.34	40.11	636.85
CONTROL	CRCCC	0.53	6.87	605.23	22.63	1.58	126.6	59.46	540.75
CONTROL	CRCCC	0.87	5.48	281.97	13.79	2.07	157.12	106.75	435.02
CONTROL	CRCCC	0.62	5.37	333.58	13.26	0.66	122.07	79.41	413.6
CONTROL	CRCCC	0.54	4.12	434.24	14.59	0.78	155.77	52.43	492.95
CONTROL	CRCCC	0.4	2.9	499.82	21.36	4.12	145.9	63.11	386.5
CONTROL	CRCCC	0.28	4.14	522.26	28.76	2.42	146.04	49.92	463.28
CONTROL	CRCCC	0.29	3.76	463.14	25.11	2.19	146.25	51.14	508.18
CONTROL	CRCCC	0.43	2.54	284.81	14.79	0.65	139.91	39.49	524.54
CONTROL	CRCCC	0.54	5.25	256.29	13.77	2.11	114.5	41.03	374.69
CONTROL	CRCCC	0.58	2.08	585.78	32.72	4.2	171.69	50.37	450.61
CONTROL	CRCCC	0.35	1.95	489.49	24.07	0.83	161.53	40.44	377.3
CONTROL	CRCCC	0.27	1.62	334.4	36.06	2	153.74	62.45	454.74
CONTROL	CRCCC	0.5	3.7	495.5	36.31	2.7	109.15	86.33	331.62
CONTROL	CRCCC	0.39	3.37	557.4	16.85	2.41	127.23	53.65	407.28
CONTROL	CRCCC	0.38	3.31	342.81	31.47	1.67	114.91	54.12	443.89
CONTROL	CRCCC	0.21	2.59	361.96	20.57	1.07	153.58	48.12	321.2
CONTROL	CRCCC	0.32	4.4	493.44	14.64	1.5	124.82	46.01	413.51
CONTROL	CRCCC	0.66	2.87	304.64	15.49	1.11	216.01	74.11	412.2
CONTROL	CRCCC	0.26	1.62	291.8	10.45	1.75	96.84	31.5	306.37
CONTROL	CRCCC	0.23	1.83	339.22	16.25	4.92	135.14	78.24	369.46
CONTROL	CRCCC	0.35	5.03	279.35	20.97	3.27	124.47	51.6	401.7
CONTROL	CRCCC	0.72	6.58	407.53	24.14	1.19	151.96	63.97	437.44
CONTROL	CRCCC	0.36	1.08	571.06	14.55	2.59	130.79	44.75	545.62
CONTROL	CRCCC	0.49	2.97	331.8	27.09	3.14	116.69	57.55	363.72
CONTROL	CRCCC	0.2	0.57	234.03	8.03	2.08	116.56	67.94	353.69
CONTROL	CRCCC	0.46	2.75	452.83	23.27	1.95	164.91	100.27	494.1
CONTROL	CRCCC	1.42	7.09	381.06	30.78	5.56	209.98	90.97	537.57
CONTROL	CRCCC	0.51	4.03	433.97	24.32	2.5	151.27	29.23	450.53
CONTROL	CRCCC	0.76	4.01	453.71	15.43	3.27	145.52	43.33	587.78
CONTROL	CRCCC	0.42	0.57	491.71	15.82	1.73	144.43	48.34	459.44
CONTROL	CRCCC	0.28	4.03	609.43	14.53	2.49	120.41	29.52	412.11
CONTROL	CRCCC	0.4	3.2	444.41	26.34	1.65	127.51	37.39	494.4
CONTROL	CRCCC	2.98	3.24	278.42	10.9	2.08	131.31	38.49	384.23
CASE	CRCCC	0.38	38.62	372.22	15.5	1.46	214.33	57.76	526.39
CASE	CRCCC	0.76	6.93	445.19	34.1	1.74	120.82	49.17	489.31
CASE	CRCCC	0.88	11.93	837.85	130.54	2.69	148.84	64.66	491.93
CASE	CRCCC	2.54	7.5	356.42	15.77	0.91	10.25	12.62	438.96
CASE	CRCCC	2.13	8.23	613.81	63.81	2.86	130.01	62.14	584.06
CONTROL	CRCCC	0.61	6.7	446.47	13.58	1.63	122.52	103.9	419.71
CONTROL	CRCCC	0.44	5.23	292.06	17.83	2.97	104.48	33.82	432.2
CONTROL	CRCCC	0.47	8.34	450.54	22.17	2.19	130.64	57.25	470.84
CONTROL	CRCCC	0.59	4.74	359.91	9.72	1.63	105.83	37.94	396.32
CONTROL	CRCCC	0.62	7.85	546.24	21.67	4.87	175.17	47.15	457.1
CONTROL	CRCCC	0.18	5.83	315.38	18.88	0.67	182.2	44.48	378.74
CONTROL	CRCCC	0.51	3.51	468.45	21.48	0.51	161.24	19.93	495.03
CASE	CRCCC	8.16	4.87	288.06	15.52	1.69	33.76	39.77	426.7
CASE	CRCCC	0.65	4.84	477.45	12.66	1.45	195.47	58.86	476.5
CONTROL	CRCCC	0.82	2.94	306.19	17.79	1.69	114.03	95.18	414.39
CONTROL	CRCCC	0.68	3.34	397.2	37.67	3.69	119.86	53.46	361.17
CONTROL	CRCCC	0.52	5.96	401.58	16.23	3.54	122.03	74.97	420.88
CONTROL	CRCCC	0.36	3.59	523.02	22.99	2.4	153.02	50.48	408.22
CONTROL	CRCCC	0.59	7.3	498.96	19.64	1.76	112.54	53.93	522
CONTROL	CRCCC	0.6	4.38	508.63	50.25	1.49	133.39	49.43	490.55
CONTROL	CRCCC	0.88	2.1	393.65	19.56	1.76	153.8	54.56	491.24
CONTROL	CRCCC	0.56	5.85	641.1	37.71	2.05	114.84	78.36	459.74
CONTROL	CRCCC	1.6	3.29	401.81	18.38	1.47	143.45	31.89	458.18
CONTROL	CRCCC	0.63	4.24	281.56	20.91	14.86	178.57	100.48	480.73
CONTROL	CRCCC	0.58	6.01	555.81	18.14	3.16	212.06	88.53	484.85
CONTROL	CRCCC	0.23	4.06	430.17	24.75	1.93	133.76	42.59	437.85
CONTROL	CRCCC	0.56	4.86	277.68	10.65	1.67	113.8	62.84	366.04
CONTROL	CRCCC	0.6	9.64	335.43	29.36	2.2	77.46	39.22	390.62
CONTROL	CRCCC	0.54	3.04	292.37	11.07	1.56	119.17	59.12	385.37
CONTROL	CRCCC	0.27	5.66	345.65	11.32	1.62	83.95	30.61	422.4
CONTROL	CRCCC	0.42	8.11	373.59	29.55	2.72	167.55	41.59	445.78
CASE	CRCCC	0.42	7.28	791.78	27.08	2.71	197.82	88.65	385.03
CASE	CRCCC	2.42	7.44	363.92	12.24	0.97	45.37	14.69	286.21
CASE	CRCCC	1.57	7.65	784.49	30.94	1.16	546.29	88.54	404.41
CONTROL	CRCCC	0.31	1.57	320.52	10.77	2.53	147.24	105.46	524.34
CONTROL	CRCCC	0.19	6.44	451.71	16.5	1.88	95.37	39.31	464.3
CONTROL	CRCCC	0.49	4.37	322.14	14.77	3.7	106.05	36.73	515.61
CONTROL	CRCCC	0.29	9.71	402.88	25.44	1.73	133	51.23	445.29
CONTROL	CRCCC	0.33	3.46	401.58	31.74	3.02	137.1	49.2	394
CONTROL	CRCCC	0.16	3.62	364.41	42.6	2.23	132.67	47.96	581.82
CONTROL	CRCCC	0.24	3.93	374.28	20.58	2.6	110.97	50.79	467.15
CASE	CRCCC	2.2	20.2	656.86	25.89	1.16	538.92	83.13	471.69
CASE	CRCCC	1.66	8.13	443.29	24.35	3.55	122.85	62.92	477.82
CASE	CRCCC	0.31	20.4	278.81	15.13	1.32	112.84	62.28	496.83
CONTROL	CRCCC	0.34	3.8	323.69	13.36	0.78	128.71	73.52	463.51
CONTROL	CRCCC	0.84	3.68	347.46	19.46	1.62	116.59	34.47	444.91
CONTROL	CRCCC	0.43	6.3	420.05	22.94	6.57	120.27	51.84	445.4
CONTROL	CRCCC	0.53	6.08	508.54	21.94	1.73	237	104.39	408.5
CONTROL	CRCCC	0.5	3.69	581.9	14.27	1.75	132.15	70.41	520
CONTROL	CRCCC	0.47	7.41	350.1	19.75	1.34	174.01	52.07	360.8
CONTROL	CRCCC	0.31	4.35	380.9	27.58	1.61	210.49	60.42	533.5
CASE	NYU	0.53	4.27	378.45	32.11	9.72	123.15	24.51	311.35
CASE	NYU	0.57	3.41	215.64	34.29	14.07	54.75	27.89	453.61
CASE	NYU	0.22	8.17	281.66	28.7	3.49	110.79	27.95	482.8
CASE	NYU	0.34	3.48	519.67	51.28	2.81	149.98	44.71	323.72
CASE	NYU	0.59	4.51	246.64	64.5	5.88	139.95	66.74	429.7
CASE	NYU	0.79	2.35	472.11	17.41	3.29	72.48	27.74	298.88
CASE	NYU	0.48	2.67	341.63	42.91	4.94	124.4	49.85	199.3
CASE	NYU	1.04	0	445.71	81.86	5.41	147.4	61.65	448.8
CASE	NYU	2	4.47	278.34	55.1	6.48	121.4	47.25	316
CASE	NYU	0.57	3.73	401.56	53.93	5.23	167.6	76.25	388.4
CASE	NYU	0.88	0.48	263.15	57.8	6.02	147.3	111.49	408.9
CASE	NYU	0.54	5.22	353.51	36.92	4.97	144.6	40.84	289.2
CASE	NYU	0.52	6.99	471.28	87.1	5.88	149.4	55.91	394.7
CASE	NYU	0.53	7.82	710.57	39.74	2.67	101.7	91.79	389.6
CASE	NYU	6.94	4.92	491.78	77.47	5.77	134.2	45.57	409.8
CASE	NYU	1.84	9.26	348.15	64.61	5.66	181.3	59.22	357
CASE	NYU	0.4	7.25	522.14	106.56	2.47	139.5	43.41	320.2
CASE	NYU	0.91	9.89	269.57	73.05	15.75	191.7	65.75	334.1
CASE	NYU	2.29	9.58	416.53	37.64	7.16	114.4	41.03	321.3
CASE	NYU	1.03	7.73	343.55	52.24	6.4	114.8	31.3	391.3
CASE	NYU	0.41	7.87	283.17	42.4	1.88	148.49	34.45	377.75
CASE	NYU	0.59	17.94	806.68	215.58	6.7	346.81	44.48	477.15
CASE	NYU	1.36	8.92	293.8	15.11	2.47	43.63	18.06	357.46
CASE	NYU	0.69	13.64	332.97	175.22	8.27	145.53	55.68	415.02
CASE	NYU	0.62	10.36	268.1	57.77	6.27	136.66	64.91	306.69
CASE	NYU	1.92	3.32	331.13	97.52	2.64	144.15	56.47	391.53
CASE	NYU	0.67	8.14	502.39	94.77	0.49	71.2	18.49	352.5
CASE	NYU	0.52	4.94	292.5	26.5	2.16	148.94	46.12	411.43
CASE	NYU	0.12	5.64	216.08	39.6	0.38	139.5	26.34	383.2
CASE	NYU	0.56	4.31	321.34	64.47	3.84	75.1	62.36	427.3
CASE	NYU	0.9	5.12	403.06	40.15	2.72	149.9	21.72	303.2
CASE	NYU	0.44	6.38	489.82	39.16	4.53	207.36	54.39	434.82
CASE	NYU	0.75	7.61	269.14	77.9	6.06	150.83	47	367.06
CASE	NYU	2.3	4.49	328.59	53.52	7.48	64.66	35.62	291.17
CASE	NYU	0.36	4.12	299.13	27.74	7.84	114.4	46.25	278.6
CASE	NYU	0.41	8.09	308.87	115.53	4.83	179.67	95.62	409.71
CASE	NYU	0.43	0.86	259.62	42.76	2.19	135.2	50.47	315.3
CASE	NYU	0.48	6.13	305.33	12.47	8.21	73.47	56.63	393.49
CASE	NYU	0.27	3.3	247.02	68.5	5.1	114.17	46.86	380.95
CASE	NYU	0.26	0	242.9	56.59	9.23	213.54	78	429.96
CASE	NYU	0.83	4.06	320.83	55.14	4.37	171.5	57.54	343.5
CASE	NYU	3.47	9.55	326.91	142.9	5.75	173.3	61.94	800.6
CASE	NYU	2.31	0	288.44	36.73	1.2	126.22	89.66	474.38
CASE	NYU	0.62	5.53	290.12	33.05	10.06	137.67	52.04	357.96
CASE	NYU	0.6	1.15	404.02	49.37	5.41	151.3	67.12	365.6
CASE	NYU	0.29	6.33	258.27	49.77	4.93	110.6	17.47	342.6
CASE	NYU	0.19	8.13	256.21	78.42	4.71	88.5	97.17	383.6
CASE	NYU	2.5	8.4	308.02	35.04	4.9	118.58	29.05	366.06
CASE	NYU	0.5	6.92	258.37	47.98	2.95	146.81	159.84	391.62
CASE	NYU	0.87	10.37	417.15	46.87	34.46	194.56	101.68	464.49
CASE	NYU	0.5	7.55	681.3	35.97	5.48	184.46	50.27	745.76
CASE	NYU	0.28	3.33	252.14	26.02	2.47	152.75	61.23	415.02
CASE	NYU	0.87	4.01	247.46	30	0.75	108.7	74.74	291.2
CASE	NYU	0.48	0.48	301.82	30.51	5.78	117.5	60.82	301.3
CASE	NYU	0.86	3.75	311.15	52.22	4.62	181.2	63.94	290.7
CASE	NYU	1.15	3.41	386.5	49.43	1.76	154.7	65.86	312.3
CASE	NYU	0.41	67.38	296.05	93.59	11.16	187.84	40.16	751.45
CASE	NYU	3.37	4.22	258.22	12.55	3.98	64.8	17.63	364.43
CASE	NYU	0.43	4.12	345.22	39.81	0.23	132.5	35.88	323
CASE	NYU	0.54	1.81	301.46	23	3.94	153.25	43.51	321.66
CASE	NYU	9.9	2.91	308.08	118.01	5.11	118.85	40.17	403.66
CASE	NYU	0.42	13.17	391.12	238.17	3.98	142.1	99.67	451.9
CASE	NYU	0.47	4.76	348.66	72.87	6.22	181.9	57.29	367.2
CASE	NYU	0.4	6.63	442.84	60.61	1.82	209.1	29.83	423.3
CONTROL	NYU	0.29	3.85	401.6	32.3	3.37	146.86	57.29	401.08
CONTROL	NYU	0.34	5.83	399.21	61.29	1.45	144.7	62.81	388.8
CONTROL	NYU	0.53	2.58	447.69	35.61	1.05	178.7	38.82	316.1
CONTROL	NYU	0.19	4.28	496	33.55	1.44	182.77	59.95	354.88
CONTROL	NYU	0.28	4.07	460.01	75.25	2.12	95.4	51.26	430.4
CONTROL	NYU	0.15	10.02	373.53	40.38	2.71	175.52	61.58	415.59
CONTROL	NYU	0.38	5.21	337.31	35.26	1.17	131.89	34.17	356.74
CONTROL	NYU	0.67	1.57	279.4	69.24	2.36	141.4	52.89	337.9
CONTROL	NYU	0.44	4.73	429.91	13.92	6.46	111.26	42.26	380.36
CONTROL	NYU	0.48	7.8	409.08	25.56	5.75	117.26	52.04	386.46
CONTROL	NYU	0.35	3.94	334.66	36.46	1.69	156.6	72.69	289.3
CONTROL	NYU	0.93	6.69	320.2	44.78	1.99	142.9	101.07	435.9
CONTROL	NYU	1.74	6.72	488.34	36.89	1.55	198.5	53.73	310.7
CONTROL	NYU	0.24	0.48	359.53	43.68	3.24	117.7	79.1	382.1
CONTROL	NYU	0.42	0.96	435.84	29.01	2.95	110	38.08	192.4
CONTROL	NYU	0.45	6.62	462.87	44.14	2.08	159.41	61.54	353.18
CONTROL	NYU	0.45	5.29	337.66	39.7	1.3	115.4	58.31	279.7
CONTROL	NYU	0.45	5.86	478.2	32.14	3.65	115.2	73.13	350.9
CONTROL	NYU	0.24	6.87	349.85	23.29	1.17	83.3	25.63	325.7
CONTROL	NYU	0.12	4.02	302.56	31.92	1.14	101.5	28.98	258.9
CONTROL	NYU	0.19	9.86	313.01	71.62	1.36	135.15	47.32	393.91
CONTROL	NYU	0.34	0.52	308.51	23.39	3.09	186.69	82.19	340.26
CONTROL	NYU	0.4	6.2	365.26	28.82	1.56	199.56	58.23	423.1
CONTROL	NYU	0.34	4.91	395.06	47.06	0.82	132.6	34.47	332.8
CONTROL	NYU	0.21	6.05	615.26	32.82	2.84	112	55.17	340
CONTROL	NYU	0.36	3.23	250.46	23.7	0.52	117.72	51.88	370.82
CONTROL	NYU	2.51	2.05	271.58	20.66	0.66	60	19.48	303.5
CONTROL	NYU	0.5	5.21	314.72	76.96	1.59	132.6	32.62	344
CONTROL	NYU	0.46	1.88	447.01	42.55	2.2	134.78	35.11	450.34
CONTROL	NYU	0.42	6.12	440.84	57.04	1.43	143.3	44.48	428.8
CONTROL	NYU	0.91	6.17	342.56	28.02	1.51	71.2	30.64	323.9
CONTROL	NYU	0.81	1.59	370.54	14.43	0.67	140.53	58.8	400.79
CONTROL	NYU	0.55	6.14	533.12	17.38	1.65	88.57	33.54	385.48
CONTROL	NYU	0.6	10.14	416.11	63.35	0.74	170.8	76.91	341.6
CONTROL	NYU	0.28	0.52	294.51	16.25	1.6	153.75	54.93	356.28
CONTROL	NYU	0.61	6.77	289.63	41.8	3.63	159.06	49.25	447.2
CONTROL	NYU	0.21	1.97	420.89	61.05	1.87	130.18	37.31	398.36
CONTROL	NYU	0.34	2.62	376.01	37.82	1.62	145	59.28	323
CONTROL	NYU	0.34	3.6	314.45	28.36	0.32	137.28	54.84	312.28
CONTROL	NYU	0.51	6.71	519.77	52.31	1.51	120	63.08	335.8
CONTROL	NYU	0.51	0.48	350.04	47.32	1.34	154.3	95.7	361.7
CONTROL	NYU	0.28	7.47	466.66	49.98	3.72	137.8	49.12	366.9
CONTROL	NYU	0.3	4.59	354.44	53.82	3.41	153.5	60.49	354.4
CONTROL	NYU	0.61	2.62	326.58	31.34	1.59	151.09	45.48	302.36
CONTROL	NYU	0.25	1.97	414.06	29.71	0.42	138.83	33.49	342.4
CONTROL	NYU	0.29	4.11	332.15	51.68	1.26	305.1	66.72	318
CONTROL	NYU	0.52	1.34	352.56	43.04	1.2	133.3	57.79	312.3
CONTROL	NYU	0.48	4.55	316.17	43.21	0.97	165.1	67.18	289.5
CONTROL	NYU	0.51	5.05	450.52	53.64	1.82	141.1	37.32	366.2
CONTROL	NYU	0.11	5.29	444.68	79.25	3.24	131.1	28.58	331
CONTROL	NYU	0.38	4.97	639.14	53.81	3.94	207.5	70.83	462.7
CONTROL	NYU	0.3	4.18	689.02	48.58	1.81	210	73.96	417.5
CONTROL	NYU	0.13	0.86	278.4	42.14	1.77	144.4	64.85	372.3
CONTROL	NYU	0.51	4.33	344.89	42.29	0.74	143.8	48.35	339
CONTROL	NYU	1.12	1.97	277.42	17.86	1.5	209.23	105.44	483.07
CONTROL	NYU	0.79	7.89	277.49	54.79	1.93	162.56	50.23	374.2
CONTROL	NYU	0.24	1.15	494.94	51.13	1.34	114.27	25.5	361.31
CONTROL	NYU	2.24	9	337.2	175.59	2.22	180.1	69.25	446.12
CONTROL	NYU	1.21	4.31	375.83	14.74	2.08	125.92	45.8	525.41
CONTROL	NYU	0.17	3.68	394.11	21.47	3.21	163.59	76.17	469.23
CONTROL	NYU	0.56	10.29	345.98	7.22	1.53	42.74	15.1	384.85
CONTROL	NYU	0.22	2.81	435.45	21.45	0.52	156.74	55.88	472.19
CONTROL	NYU	0.58	4.57	334.15	33.74	2.51	199.3	70.64	467.68
CONTROL	NYU	0.72	3.42	312.74	18.12	0.8	164.8	52.66	354.5
CONTROL	NYU	0.5	1.97	320.15	22.56	1.07	182.72	88.92	406.82
CONTROL	NYU	0.24	2.16	262.29	22.74	1.53	150.4	28.26	330.24
CONTROL	NYU	0.45	3.91	285.17	16.11	1.37	106.27	42.82	421.39
CONTROL	NYU	0.46	3.14	378.37	22.63	2.54	144.5	31.41	317.67
CONTROL	NYU	0.65	4.04	357.56	13.15	1.59	116.46	38.4	462.37
CONTROL	NYU	0.37	3.06	326.45	13.88	1.78	73.8	10.9	346.62
CONTROL	NYU	0.59	5.99	279.15	22.55	4.4	219.12	78.5	468.13
CONTROL	NYU	0.38	3.06	308.99	52.36	1.69	153.1	41.21	341.4
CONTROL	NYU	0.26	1.4	308.38	31.55	1.39	149.18	34	371.51
CONTROL	NYU	0.51	0.86	349.5	29.19	1.12	128.85	28.03	333.33
CONTROL	NYU	0.47	6.89	299.82	44.7	2.79	163.8	36.45	336.8
CONTROL	NYU	0.78	4.36	358.48	38.55	1.04	154.62	45.87	340.68
CONTROL	NYU	0.28	7.8	461.33	22.77	1.6	128.8	79.21	439.78
CONTROL	NYU	0.7	4.31	444.42	52.46	2.27	292.1	63.64	345.6
CONTROL	NYU	0.14	30.23	261.47	24.24	0.91	111.07	34.23	231.57
CONTROL	NYU	0.39	3.59	437.41	24.89	2.27	180.4	61.42	437.88
CONTROL	NYU	0.64	3.66	400.79	11.95	2.07	127.46	44.47	358
CONTROL	NYU	0.42	1.68	339.47	22.37	1.29	133.05	42.11	370.24
CONTROL	NYU	1.13	5.37	297.81	15.35	2.5	109.72	45.63	462.57
CONTROL	NYU	0.48	6.63	584.49	24.63	1.05	143.4	60.3	283.5
CONTROL	NYU	0.29	5.19	307.15	12.13	3.53	137.66	28.38	348.99
CONTROL	NYU	0.23	5.61	442.07	22.45	0.98	146.3	26.18	327.5
CONTROL	NYU	0.45	5.74	273.82	22.85	1.14	145.8	17.68	325
