# Supplementary material for: Clinical validation of a blood-based classifier for diagnostic evaluation of asymptomatic individuals with pulmonary nodules
Source: Clin Proteomics. 2017 Jul 5;14:25. doi: 10.1186/s12014-017-9158-9 (PMC5498919; doi:10.1186/s12014-017-9158-9)
Supplement: Supplementary file 5 — Additional file 5. Validation Data [file 12014_2017_9158_MOESM5_ESM.xlsx]

## Sheet: Additional file 5_Validation
Source	Class	Finding	Hist_ASOC	Stage	CEA	CYFRA	MMP2	OPN	SCC	SLPI	TFPI	TIMP1
PLCO	CASE	Nodule	Other	III	3.34124	4.78406	367.121	78.8491	1.32591	120.624	23.0243	355.288
PLCO	CONTROL	Nodule	CONTROL	NA	0.196743	1.5246	371.375	25.6035	0.991895	105.343	29.3574	443.328
PLCO	CASE	Nodule	Squamous	I	0.23572	2.88145	268.249	39.2415	3.15623	190.553	41.9037	335.572
PLCO	CASE	Nodule	Squamous	I	0.84794	4.54356	389.746	37.5308	4.76512	172.3	66.0246	501.403
PLCO	CONTROL	Nodule	CONTROL	NA	0.525737	1.95	384.561	23.5839	1.76757	174.212	53.9466	421.524
PLCO	CASE	Other	Adeno	IV	1.56287	6.56454	635.7	94.8293	3.21558	218.966	71.1269	456.141
PLCO	CONTROL	Mass	CONTROL	NA	0.280283	2.08211	268.949	64.6178	2.00668	178.59	45.4576	342.506
PLCO	CASE	Nodule	Other	NA	49.604	4.81467	437.156	40.1279	2.1944	116.567	58.7392	425.051
PLCO	CONTROL	Nodule	CONTROL	NA	1.67098	4.42632	492.333	36.7023	2.93527	149.402	46.2931	382.815
PLCO	CONTROL	Other	CONTROL	NA	0.300043	7.99824	388.644	28.8503	3.60807	144.485	52.5442	421.164
PLCO	CASE	Nodule	Adeno	I	0.625247	0	481.059	35.6845	1.01101	160.962	71.0857	471.247
PLCO	CONTROL	Nodule	CONTROL	NA	0.253443	1.5246	396.651	38.3448	0.880293	133.999	38.1982	422.788
PLCO	CASE	Nodule	Adeno	I	0.398617	2.7049	227.175	15.6239	1.40356	123.37	74.0105	387.174
PLCO	CASE	Mass	Squamous	I	0.306827	4.24547	368.668	38.8454	4.18707	233.597	71.4431	417.313
PLCO	CASE	Nodule	Squamous	I	0.96689	4.9262	489.908	21.4483	5.3642	187.905	67.0273	371.544
PLCO	CASE	Nodule	Other	NA	0.387033	0	411.323	10.068	1.92233	123.034	37.0841	429.296
PLCO	CONTROL	Nodule	CONTROL	NA	0.725427	3.05826	456.942	100.332	3.98753	224.409	61.2484	517.004
PLCO	CASE	Nodule	Other	NA	1.20459	0.70638	340.531	22.8494	0.695155	167.873	43.7453	367.147
PLCO	CASE	Mass	Adeno	III	383.191	5.02546	349.358	26.4749	1.93734	164.08	47.2081	397.64
PLCO	CASE	Mass	Adeno	IV	3.30418	2.73656	306	46.5679	3.46045	456.648	58.447	550.447
PLCO	CASE	Mass	Adeno	I	6.33774	2.14943	580.775	46.3666	1.49249	141.857	61.408	367.665
PLCO	CASE	Other	Adeno	I	0.8738	2.89526	270.759	12.8003	2.91508	173.405	25.7684	420.279
PLCO	CONTROL	Nodule	CONTROL	NA	0.77073	0.48089	321.727	19.3346	1.46023	163.479	77.0842	510.46
PLCO	CONTROL	Mass	CONTROL	NA	0.553663	3.63664	335.248	49.3415	1.73452	114.181	37.5002	343.561
PLCO	CONTROL	Mass	CONTROL	NA	0.9363	0.63192	350.082	15.9027	1.67687	139.535	36.9011	387.655
PLCO	CASE	Nodule	Adeno	IV	2.68363	4.35072	306.673	32.6024	1.81715	184.94	52.5233	464.244
PLCO	CONTROL	Mass	CONTROL	NA	0.408	6.07002	373.794	9.10993	3.27093	122.422	47.0797	353.065
PLCO	CONTROL	Nodule	CONTROL	NA	0.31637	0.43433	442.587	30.5347	1.11322	113.282	35.896	367.722
PLCO	CASE	Mass	Other	NA	3.40661	7.50838	338.923	24.424	1.31474	163.07	32.1846	405.113
PLCO	CASE	Nodule	Adeno	I	0.54581	3.37546	280.235	34.2517	1.44458	117.718	88.5343	425.514
PLCO	CASE	Other	Other	II	0.170923	1.94031	331.091	28.1569	4.08724	140.178	87.1657	394.491
PLCO	CASE	Other	Adeno	II	0.535567	8.98056	414.99	97.9	1.36181	180.928	59.1707	507.713
PLCO	CONTROL	Nodule	CONTROL	NA	0.18415	0	397.686	27.509	1.4791	148.472	48.3683	433.253
PLCO	CONTROL	Nodule	CONTROL	NA	0.368507	1.64073	455.244	79.1653	0.196417	161.787	79.5389	468.769
PLCO	CASE	Nodule	Adeno	IV	0.99386	1.85135	252.639	28.066	4.1073	156.292	56.3804	346.39
PLCO	CONTROL	Other	CONTROL	NA	0.27466	6.117	334.447	22.5406	1.12709	158.336	57.1208	413.781
PLCO	CASE	Mass	Other	III	18.0241	12.4584	396.605	57.0511	6.26287	185.074	77.8317	535.89
PLCO	CASE	Nodule	Other	I	0.342527	0.879285	326.799	31.4078	0.670793	129.87	41.3026	455.241
PLCO	CASE	Mass	Adeno	II	0.242993	1.50169	252.747	18.4506	2.0905	172.675	43.2805	449.105
PLCO	CASE	Other	Adeno	IV	2.20329	11.8031	314.596	31.1733	2.25436	207.601	52.1779	385.04
PLCO	CASE	Nodule	Adeno	I	1.19965	2.00365	405.57	38.1069	0.49794	125.554	27.3343	377.072
PLCO	CASE	Nodule	Other	II	0.939117	4.59696	392.546	37.5092	1.22876	165.663	119.699	401.553
PLCO	CASE	Nodule	Squamous	III	0.23346	4.5712	325.515	32.9266	3.48262	146.46	67.4379	416.642
PLCO	CONTROL	Mass	CONTROL	NA	0.668923	19.6311	605.194	78.3618	1.50413	237.083	53.3049	443.646
PLCO	CONTROL	Nodule	CONTROL	NA	0.329073	2.80708	342.601	34.0813	3.90369	225.437	57.6489	427.662
PLCO	CASE	Other	Squamous	I	0.156933	2.1406	488.066	56.8775	1.14053	188.314	51.9038	585.688
PLCO	CONTROL	Nodule	CONTROL	NA	0.47566	4.09715	597.144	40.4777	2.32252	143.956	16.9561	364.403
PLCO	CASE	Mass	Adeno	IV	0.69391	4.54506	362.299	42.1833	1.76597	132.913	43.6724	393.848
PLCO	CONTROL	Mass	CONTROL	NA	0.686937	2.82122	349.358	32.3033	3.08069	203.79	100.166	345.841
PLCO	CONTROL	Mass	CONTROL	NA	0.576383	4.33653	369.837	42.0931	6.07109	194.21	48.1943	374.712
PLCO	CONTROL	Mass	CONTROL	NA	1.49388	3.22302	273.864	17.4919	5.58633	157.729	51.5298	367.014
PLCO	CASE	Nodule	Adeno	I	0.753523	3.39222	366.021	58.412	3.4259	169.012	58.0504	491.101
PLCO	CONTROL	Mass	CONTROL	NA	0.314973	5.32555	401.645	50.6763	1.80014	119.821	39.393	323.819
PLCO	CONTROL	Nodule	CONTROL	NA	2.15061	4.28411	295.433	17.1568	2.04409	126.947	59.7313	471.053
PLCO	CONTROL	Mass	CONTROL	NA	0.570127	0.23439	240.13	21.4532	0.904383	108.51	28.1616	298.179
PLCO	CASE	Mass	Adeno	I	0.200993	1.50169	311.966	25.3586	0.84421	137.399	34.819	385.703
PLCO	CONTROL	Mass	CONTROL	NA	0.686603	3.18988	524.549	35.0033	2.1475	130.521	22.6495	372.065
PLCO	CONTROL	Nodule	CONTROL	NA	0.49415	0	454.576	22.6621	1.18809	136.929	38.1918	351.411
PLCO	CONTROL	Other	CONTROL	NA	0.66572	0.81355	372.241	31.5169	1.47113	181.833	45.9786	361.499
PLCO	CONTROL	Other	CONTROL	NA	0.6976	3.74501	541.308	36.306	3.38148	198.784	39.6047	451.069
PLCO	CASE	Mass	Adeno	IV	17.8022	2.63266	329.849	43.0757	5.58898	171.035	78.8283	461.51
PLCO	CASE	Nodule	Adeno	I	0.691955	1.21067	309.517	48.5405	0.49233	120.314	23.6173	373.309
PLCO	CONTROL	Nodule	CONTROL	NA	0.657427	0	376.7	39.532	5.76334	82.4336	39.621	392.691
PLCO	CASE	Other	Adeno	I	0.92046	3.59105	347.614	55.7052	1.70728	162.548	49.7684	425.189
PLCO	CASE	Nodule	Adeno	I	0.33486	2.36874	336.177	24.8652	2.07963	123.36	21.438	326.33
PLCO	CASE	Nodule	Other	III	10.0188	8.14014	461.354	38.5234	12.0522	193.768	78.7786	451.272
PLCO	CONTROL	Mass	CONTROL	NA	0.593657	4.43947	463.705	32.2081	1.88227	116.479	67.8598	394.904
PLCO	CASE	Nodule	Squamous	III	0.520147	14.8304	388.337	29.8774	2.61882	133.938	63.5353	429.905
PLCO	CONTROL	Other	CONTROL	NA	0.32078	2.84045	206.798	29.3613	1.5561	124.74	28.0459	383.642
PLCO	CASE	Nodule	Adeno	II	0.54358	0	384.785	16.5591	0.737617	121.489	66.1873	389.888
PLCO	CASE	Nodule	Adeno	II	1.19634	5.52977	426.535	26.0186	1.60654	131.659	27.8158	329.32
PLCO	CONTROL	Mass	CONTROL	NA	1.92336	3.52198	494.099	38.2491	3.67805	193.033	54.0147	392.95
PLCO	CONTROL	Nodule	CONTROL	NA	0.46014	0	372.245	23.6211	0.914147	146.261	47.612	386.322
PLCO	CASE	Mass	Adeno	III	2.08068	4.32908	343.327	18.3824	1.40756	159.034	43.463	310.236
PLCO	CONTROL	Mass	CONTROL	NA	0.415287	0	419.685	68.0672	1.33685	155.701	40.4613	425.056
PLCO	CASE	Nodule	Adeno	I	0.740165	2.84557	369.587	24.8786	1.89702	125.314	51.451	372.364
PLCO	CONTROL	Nodule	CONTROL	NA	0.52579	0.65117	351.791	23.7359	1.20896	111.703	44.6279	367.388
PLCO	CASE	Nodule	Other	I	0.389693	2.58971	312.001	7.585	2.50896	143.414	41.9492	378.214
PLCO	CONTROL	Mass	CONTROL	NA	0.33962	2.27745	372.942	29.0661	1.95735	137.379	56.3224	370.054
PLCO	CASE	Mass	Other	IV	0.013745	4.08396	430.925	41.7806	0.86717	333.937	108.717	561.199
PLCO	CONTROL	Nodule	CONTROL	NA	0.35007	3.623	368.186	18.1208	2.00985	160.649	82.0954	394.943
PLCO	CASE	Other	Adeno	I	0.532137	0.81355	552.033	19.5263	5.67464	210.523	49.6094	416.785
PLCO	CASE	Mass	Squamous	I	0.680633	3.4937	276.603	13.7515	1.89863	170.85	66.4553	427.272
PLCO	CASE	Mass	Squamous	IV	0.406157	56.4411	314.586	56.5648	7.71889	159.043	60.7162	448.284
PLCO	CASE	Mass	Other	III	1.52432	2.65024	308.791	46.8402	2.53107	131.954	33.4272	374.218
PLCO	CONTROL	Nodule	CONTROL	NA	0.353207	3.34876	279.064	8.62303	1.03861	137.661	54.7049	413.899
PLCO	CONTROL	Nodule	CONTROL	NA	0.84407	2.95347	372.413	13.6848	0.368513	133.929	49.0218	402.499
PLCO	CASE	Nodule	Other	III	0.40768	1.35658	366.456	30.9613	0.99236	138.694	46.1585	393.065
PLCO	CONTROL	Nodule	CONTROL	NA	0.34764	2.67909	338.632	15.6421	2.08026	212.979	121.042	355.641
PLCO	CASE	Mass	Other	III	2.02936	6.26719	419.329	44.8671	0.00669	151.438	56.658	354.451
PLCO	CONTROL	Nodule	CONTROL	NA	0.681737	0	393.206	23.2707	0.784583	139.827	64.241	365.313
PLCO	CONTROL	Mass	CONTROL	NA	0.650113	1.96265	412.869	21.7721	0.587615	147.177	53.4324	392.64
PLCO	CASE	Nodule	Other	IV	0.62918	4.78139	345.881	18.0812	6.13773	141.976	68.2117	408.261
PLCO	CASE	Nodule	Other	II	0.865153	5.06543	333.902	27.2231	2.59527	115.417	37.7225	365.72
PLCO	CONTROL	Nodule	CONTROL	NA	1.07676	2.58991	333.026	72.6193	1.394	167.874	49.0284	423.426
PLCO	CONTROL	Mass	CONTROL	NA	0.48511	0.47501	347.033	11.6587	1.30972	131.826	23.7963	389.52
PLCO	CONTROL	Other	CONTROL	NA	0.564533	2.85889	446.483	27.7886	2.43586	132.147	38.2668	444.816
PLCO	CONTROL	Mass	CONTROL	NA	0.359893	1.67761	267.831	9.73737	1.12471	96.3489	28.4044	189.933
PLCO	CASE	Mass	Other	II	24.4883	4.63299	276.919	31.9919	2.23224	123.443	27.3205	363.489
PLCO	CONTROL	Nodule	CONTROL	NA	0.40052	3.08011	331.479	27.0575	1.82957	112.154	20.1038	364.66
PLCO	CASE	Mass	Adeno	III	0.57497	1.5246	447.872	26.0827	0.461783	253.338	46.6384	518.583
PLCO	CASE	Nodule	Other	I	0.423213	1.86912	317.416	16.0914	1.23966	148.299	36.9942	357.357
PLCO	CASE	Mass	Adeno	I	1.93888	0.96158	415.312	27.019	1.44853	128.486	30.0358	408.735
PLCO	CONTROL	Nodule	CONTROL	NA	0.328783	6.28006	602.767	34.1341	2.38431	153.69	36.1069	310.171
PLCO	CASE	Other	Adeno	I	1.83061	1.87983	264.271	15.5781	1.17475	172.687	55.5393	413.459
PLCO	CONTROL	Mass	CONTROL	NA	0.930833	5.99274	367.569	11.24	2.06231	144.168	77.2344	447.792
PLCO	CASE	Nodule	Squamous	IV	0.261047	0	380.065	19.4814	2.07582	143.369	59.622	377.468
PLCO	CONTROL	Mass	CONTROL	NA	0.240583	0	316.112	19.829	1.37622	107.666	39.3778	438.356
PLCO	CONTROL	Other	CONTROL	NA	0.680367	2.54511	390.793	51.1832	1.84793	171.207	96.2363	469.579
PLCO	CONTROL	Mass	CONTROL	NA	3.16567	5.69048	305.549	28.6047	0.523477	151.611	46.7104	445.863
PLCO	CASE	Nodule	Squamous	I	0.758597	4.83435	410.519	27.6988	2.23465	196.849	41.361	416.259
PLCO	CASE	Nodule	Adeno	III	2.25526	7.28782	392.458	6.85097	1.20477	117.567	25.1931	371.37
PLCO	CASE	Nodule	Squamous	III	2.31386	4.43441	342.191	56.1767	3.34028	174.426	54.9452	441.533
PLCO	CONTROL	Nodule	CONTROL	NA	0.30374	4.19376	337.967	14.9423	1.43457	112.438	24.4469	383.646
PLCO	CASE	Mass	Other	NA	0.551933	4.41627	456.837	40.9703	3.14793	145.733	70.788	477.35
PLCO	CONTROL	Nodule	CONTROL	NA	0.416147	6.25615	378.703	43.1146	1.83231	138.132	62.6159	343.715
PLCO	CONTROL	Other	CONTROL	NA	0.95883	1.86373	320.408	16.5995	2.90337	131.367	50.7601	313.111
PLCO	CASE	Other	Squamous	I	0.164303	2.20489	336.673	14.0781	1.43685	133.783	47.8824	299.573
PLCO	CASE	Nodule	Other	I	0.31478	4.49644	354.786	15.9329	1.24144	123.451	15.2296	315.715
PLCO	CONTROL	Nodule	CONTROL	NA	0.542293	0	368.033	17.1802	1.74901	139.637	71.1777	409.749
PLCO	CONTROL	Nodule	CONTROL	NA	0.343405	8.86335	315.729	13.3797	0.774377	101.56	51.1652	304.855
PLCO	CONTROL	Mass	CONTROL	NA	0.186047	3.93277	347.008	12.57	1.26421	127.202	19.3652	446.106
PLCO	CONTROL	Other	CONTROL	NA	0.334023	2.92133	300.388	23.62	2.60708	235.022	78.9649	432.325
PLCO	CONTROL	Mass	CONTROL	NA	0.20186	2.50075	356.855	58.1656	2.48757	123.5	46.0465	427.724
PLCO	CONTROL	Other	CONTROL	NA	0.48759	2.00985	346.929	15.975	0.764343	129.132	68.8427	362.634
PLCO	CASE	Nodule	Adeno	I	0.04835	6.11652	321.394	34.439	1.77835	138.758	49.8985	345.079
PLCO	CONTROL	Mass	CONTROL	NA	0.612497	0.23439	296.784	91.9325	2.18068	127.412	48.8634	370.842
PLCO	CASE	Nodule	Other	I	0.815217	1.50169	400.035	13.1196	2.16799	142.193	36.0525	438.026
PLCO	CONTROL	Other	CONTROL	NA	1.00529	3.53015	326.525	74.4379	0.72626	142.459	47.9197	259.448
PLCO	CONTROL	Mass	CONTROL	NA	0.84206	0.48089	300.197	28.7255	0.501833	146.244	84.3217	350.811
PLCO	CONTROL	Nodule	CONTROL	NA	0.793783	0.70638	257.688	37.328	0.88698	164.403	41.8842	319.015
PLCO	CONTROL	Nodule	CONTROL	NA	0.389303	8.02506	283.035	94.1236	0.46142	379.789	62.4113	444.463
PLCO	CONTROL	Nodule	CONTROL	NA	2.91821	0.23439	321.445	38.4109	1.30028	200.447	42.5818	450.387
PLCO	CONTROL	Nodule	CONTROL	NA	0.188547	2.55591	306.057	24.9234	1.545	137.214	38.105	400.294
PLCO	CASE	Mass	Other	III	0.49235	2.23915	336.879	21.1148	0.58385	122.347	40.4447	298.75
PLCO	CONTROL	Nodule	CONTROL	NA	0.12052	2.44929	409.075	30.5009	2.23468	125.058	39.3164	370.748
PLCO	CASE	Mass	Squamous	II	0.306713	2.91422	328.02	32.175	0.884667	169.612	44.0922	387.869
PLCO	CASE	Nodule	Adeno	I	0.332947	3.82729	355.469	42.1852	2.37421	199.836	58.4044	452.618
PLCO	CONTROL	Mass	CONTROL	NA	0.387613	3.95349	639.583	30.2767	2.72767	147.927	43.4348	430.592
PLCO	CASE	Nodule	Squamous	I	0.553757	0	332.952	12.1369	0.415983	89.9585	34.7991	391.306
PLCO	CASE	Mass	Adeno	I	21.8501	3.3704	336.133	72.0127	0.54768	165.418	82.264	426.067
PLCO	CASE	Mass	Adeno	I	3.26716	3.36998	280.002	16.5364	2.20072	163.617	61.952	384.369
PLCO	CONTROL	Nodule	CONTROL	NA	0.27045	0	427.071	8.22577	1.25473	118.816	39.852	235.661
PLCO	CASE	Other	Squamous	II	0.556117	3.18546	273.658	17.8164	2.4058	161.166	70.9865	319.149
PLCO	CONTROL	Other	CONTROL	NA	0.49837	2.79457	442.522	17.4728	5.75509	217.254	84.2789	350.584
PLCO	CONTROL	Nodule	CONTROL	NA	0.96449	1.48731	590.624	26.1219	1.08351	120.27	36.238	340.532
PLCO	CONTROL	Nodule	CONTROL	NA	1.88518	3.97499	351.705	40.556	3.83832	198.405	65.219	407.076
PLCO	CONTROL	Nodule	CONTROL	NA	0.548657	0.96158	377.999	15.7952	1.12048	111.764	42.3932	386.813
PLCO	CASE	Nodule	Adeno	III	0.79574	4.9764	462.114	20.3633	4.54422	94.7407	44.3557	369.944
PLCO	CONTROL	Nodule	CONTROL	NA	0.44933	2.35742	350.641	7.33827	1.36	131.03	42.2024	387.808
PLCO	CASE	Mass	Squamous	III	1.88273	10.202	368.2	49.8897	2.90702	197.328	80.026	524.009
PLCO	CASE	Nodule	Adeno	I	1.68555	2.83093	352.648	28.0108	1.20693	126.98	40.8786	367.728
PLCO	CONTROL	Nodule	CONTROL	NA	0.19361	2.26869	356.538	30.309	4.65154	136.02	67.4513	424.864
PLCO	CONTROL	Nodule	CONTROL	NA	0.260063	0	386.814	37.5912	0.731457	121.18	51.1354	247.77
PLCO	CONTROL	Nodule	CONTROL	NA	0.353807	0	226.741	17.3613	1.99055	91.7063	13.2119	298.96
PLCO	CASE	Nodule	Other	I	0.560717	1.88363	337.712	20.2122	2.52396	129.989	52.0598	344.002
PLCO	CASE	Other	Other	NA	0.765627	9.92602	351.446	21.8041	3.58195	202.489	88.0497	445.65
PLCO	CONTROL	Mass	CONTROL	NA	0.3157	2.10682	251.635	21.7447	2.39381	139.531	43.2339	356.013
PLCO	CONTROL	Nodule	CONTROL	NA	0.39702	3.3731	361.209	8.76247	1.96429	163.978	64.2119	385.624
PLCO	CONTROL	Nodule	CONTROL	NA	0.829517	3.8479	316.719	19.3155	3.00912	143.875	34.2633	363.147
PLCO	CONTROL	Nodule	CONTROL	NA	1.84443	3.59623	290.029	17.4239	1.02957	176.863	70.4386	345.293
PLCO	CASE	Other	Adeno	III	2.3645	5.4435	361.443	31.5359	2.46788	123.248	62.9984	445.169
PLCO	CASE	Nodule	Adeno	I	0.230583	0.48089	338.951	12.3907	1.79353	123.711	64.3771	456.031
PLCO	CASE	Nodule	Squamous	I	2.22479	1.82067	418.974	40.12	1.80187	132.899	72.5856	379.769
PLCO	CONTROL	Nodule	CONTROL	NA	0.38836	3.73536	298.715	29.9914	2.62763	134.917	42.9971	329.916
PLCO	CONTROL	Nodule	CONTROL	NA	0.697623	0.63192	608.278	30.3106	4.34841	111.643	47.7086	307.331
PLCO	CASE	Nodule	Adeno	I	0.670607	5.7994	410.195	18.5	1.26669	122.095	62.3665	454.954
PLCO	CASE	Nodule	Adeno	IV	72.7327	6.23504	250.526	34.1031	0.486025	153.873	55.328	313.006
PLCO	CASE	Nodule	Adeno	I	2.15316	0.96158	298.118	13.0725	0.924487	134.908	31.884	293.769
PLCO	CASE	Other	Squamous	IV	2.80574	61.4273	258.871	20.3486	18.1689	196.949	41.8195	402.564
PLCO	CASE	Nodule	Adeno	I	2.11136	0.48089	354.985	39.9972	2.72413	151.51	62.2744	449.136
PLCO	CONTROL	Nodule	CONTROL	NA	0.757643	1.55627	637.487	84.486	0.80267	135.587	43.7923	349.74
PLCO	CONTROL	Other	CONTROL	NA	0.480217	0	654.577	84.1179	1.66788	130.538	77.0836	468.587
PLCO	CASE	Nodule	Other	I	0.422317	4.83055	285.308	27.2438	1.7731	146.37	61.1216	393.604
PLCO	CASE	Nodule	Other	I	1.40557	2.71161	297.536	37.9764	1.1988	159.058	63.3454	392.555
PLCO	CASE	Nodule	Squamous	IV	1.38614	5.48021	358.861	51.7588	7.47476	130.574	57.1232	372.998
PLCO	CONTROL	Nodule	CONTROL	NA	0.16831	0.48089	341.269	11.288	0.02034	100.735	34.4688	350.185
PLCO	CASE	Mass	Adeno	III	1.61015	0	519.459	26.0549	1.28059	149.982	41.8808	294.607
PLCO	CASE	Mass	Other	I	1.68745	0.47501	318.936	24.5571	1.12527	134.047	28.2731	400.921
PLCO	CONTROL	Mass	CONTROL	NA	0.998255	0	435.94	10.9643	0.55855	87.01	47.6598	316.103
PLCO	CONTROL	Nodule	CONTROL	NA	0.849473	2.69341	345.296	13.5134	2.77464	127.325	47.6089	445.754
PLCO	CONTROL	Nodule	CONTROL	NA	0.874073	6.52883	724.448	98.5282	4.33049	296.461	131.641	477.759
PLCO	CASE	Nodule	Adeno	I	1.29254	0	443.992	33.6589	0.79953	137.764	26.3266	342.552
PLCO	CONTROL	Other	CONTROL	NA	0.5787	3.91625	382.218	32.2557	1.2124	229.088	91.0464	438.767
PLCO	CASE	Nodule	Squamous	III	0.825137	2.53365	391.376	53.9329	1.67263	138.85	50.3723	504.7
PLCO	CASE	Nodule	Adeno	III	8.04745	4.4643	455.25	38.0077	1.88547	143.533	51.0176	361.833
PLCO	CONTROL	Nodule	CONTROL	NA	0.19483	2.97377	233.973	10.0455	1.36447	146.653	45.5555	415.102
PLCO	CONTROL	Nodule	CONTROL	NA	0.117777	1.98956	310.805	19.5275	2.35366	113.01	62.6393	408.906
PLCO	CONTROL	Nodule	CONTROL	NA	0.217157	0	440.52	32.4065	1.61283	127.054	58.2225	361.438
PLCO	CONTROL	Nodule	CONTROL	NA	0.603163	0.48089	350.768	19.6117	0.986513	118.353	61.021	454.483
PLCO	CONTROL	Mass	CONTROL	NA	0.17678	0.48089	313.865	32.9015	0.721537	121.757	76.8916	551.608
PLCO	CASE	Nodule	Squamous	II	0.9489	4.12772	390.349	44.113	2.16731	129.968	36.4332	367.777
PLCO	CASE	Nodule	Squamous	I	1.08568	4.73205	309.418	40.0817	0.34126	169.085	63.4724	408.565
PLCO	CONTROL	Nodule	CONTROL	NA	0.627657	3.10686	413.655	149.348	1.06279	140.557	44.852	315.275
PLCO	CASE	Mass	Adeno	III	11.7998	4.85901	406.237	57.0012	1.23792	184.435	31.2393	443.339
PLCO	CONTROL	Nodule	CONTROL	NA	0.69027	3.49905	405.146	29.1253	1.8315	130.646	42.992	398.1
PLCO	CONTROL	Nodule	CONTROL	NA	0.0449967	0.63192	308.879	41.9775	1.40038	148.074	50.1031	483.888
PLCO	CASE	Nodule	Squamous	I	0.518063	1.68955	363.383	34.1642	2.1829	128.489	44.4707	361.433
PLCO	CASE	Nodule	Other	I	0.792423	2.36894	271.374	11.7013	1.36608	154.779	44.1073	333.074
PLCO	CASE	Nodule	Adeno	II	19.5654	3.08578	325.819	21.1498	0.746857	175.723	31.5829	391.957
PLCO	CASE	Nodule	Other	IV	0.285393	3.56956	356.78	30.4058	2.69636	154.221	40.8657	397.326
PLCO	CASE	Nodule	Adeno	I	0.20073	1.79701	501.396	17.1333	2.31342	168.147	51.6158	399.777
PLCO	CASE	Nodule	Other	NA	0.593753	2.76237	499.125	34.7787	1.4904	139.319	50.8689	483.654
PLCO	CASE	Mass	Adeno	III	0.346027	4.47413	282.032	22.938	0.54227	127.31	32.6321	492.343
PLCO	CASE	Nodule	Other	II	1.20011	0.48089	299.278	24.456	2.12804	132.936	80.0104	449.17
PLCO	CONTROL	Nodule	CONTROL	NA	1.75707	0.96158	316.858	33.1863	1.34302	135.772	40.8163	306.843
PLCO	CASE	Nodule	Other	I	0.31825	3.98882	316.162	45.8931	3.17263	149.71	47.0979	375.602
PLCO	CONTROL	Mass	CONTROL	NA	0.294807	4.26528	364.358	39.8237	0.90418	135.768	53.3827	378.105
PLCO	CONTROL	Nodule	CONTROL	NA	0.572897	2.09337	412.942	11.9468	1.68092	122.077	44.7789	410.956
PLCO	CONTROL	Nodule	CONTROL	NA	0.239597	2.73616	433.046	48.9469	4.34567	126.234	43.4974	372.271
PLCO	CONTROL	Nodule	CONTROL	NA	0.0786833	1.48504	453.579	51.9649	2.09814	169.092	36.848	363.64
PLCO	CASE	Nodule	Adeno	III	0.536397	2.17781	507.185	37.2701	0.858137	190.972	72.6071	432.918
PLCO	CONTROL	Nodule	CONTROL	NA	0.190617	0.44564	378.81	16.9974	2.47196	153.989	62.2183	324.588
PLCO	CONTROL	Nodule	CONTROL	NA	0.0585467	0.55361	352.38	24.2314	1.49538	56.7535	48.9888	349.527
PLCO	CONTROL	Nodule	CONTROL	NA	0.78149	2.8028	388.36	58.6015	2.49994	195.928	32.0367	411.111
PLCO	CONTROL	Nodule	CONTROL	NA	0.75503	0.43433	370.153	25.2234	1.43204	138.759	38.586	392.053
PLCO	CONTROL	Nodule	CONTROL	NA	0.286513	23.5412	352.165	15.912	1.87167	124.014	20.9843	400.986
PLCO	CASE	Mass	Squamous	III	0.73036	15.3682	416.701	58.6422	3.12474	183.447	54.0872	421.195
PLCO	CASE	Nodule	Adeno	I	0.216583	4.16138	502.526	44.7489	9.00308	108.078	44.8254	398.021
PLCO	CASE	Mass	Adeno	II	0.486847	8.58494	374.074	22.4073	3.25013	188.294	65.4323	395.007
PLCO	CASE	Nodule	Adeno	I	0.82423	5.73621	336.428	39.8323	0.154965	158.113	31.9331	351.008
PLCO	CASE	Nodule	Squamous	I	0.194873	7.41298	395.041	56.425	14.7859	149.575	79.7287	546.176
PLCO	CONTROL	Nodule	CONTROL	NA	0.239345	4.73473	357.564	31.7539	3.96712	251.697	63.9248	516.573
PLCO	CONTROL	Other	CONTROL	NA	0.421733	10.4354	376.809	43.6235	6.22085	77.2535	50.2924	131.103
PLCO	CASE	Nodule	Adeno	III	0.01768	7.6824	355.864	49.275	3.34589	132.291	62.4102	419.856
PLCO	CASE	Mass	Squamous	IV	0.747067	9.12238	417.134	29.3775	1.53854	153.589	49.9312	351.202
PLCO	CONTROL	Mass	CONTROL	NA	0.879843	0.73058	306.436	29.4159	1.99479	242.529	18.5467	432.245
PLCO	CASE	Nodule	Adeno	IV	1.87911	6.70756	419.106	31.2534	4.92262	191.629	69.5515	406.262
PLCO	CASE	Nodule	Squamous	I	0.622203	7.83157	705.591	83.0919	10.0455	230.781	59.3586	467.368
PLCO	CASE	Other	Squamous	I	0.648973	4.97212	416.549	60.1459	11.0186	147.592	48.8656	374.934
PLCO	CONTROL	Nodule	CONTROL	NA	0.452767	0.47501	370.009	21.2508	0.980977	110.624	24.0361	319.525
PLCO	CONTROL	Nodule	CONTROL	NA	1.70846	3.75237	423.614	48.8696	4.10521	189.454	60.4251	417.404
PLCO	CONTROL	Mass	CONTROL	NA	0.98758	0.70638	327.324	10.0165	1.43297	130.526	19.5223	369.017
PLCO	CASE	Mass	Squamous	I	0.96086	11.0656	261.709	20.3071	2.44407	170.527	60.2767	340.591
PLCO	CONTROL	Nodule	CONTROL	NA	0.22516	2.63294	458.626	20.3488	1.26766	111.131	39.0532	403.313
PLCO	CONTROL	Nodule	CONTROL	NA	0.433413	1.80295	351.243	35.9405	2.20223	192.325	63.0091	373.688
PLCO	CASE	Other	Other	NA	0.58196	2.84375	406.544	37.3403	6.62053	190.088	36.4823	373.275
PLCO	CONTROL	Nodule	CONTROL	NA	0.299917	3.94007	571.423	15.5285	0.71108	196.506	51.8837	400.261
PLCO	CONTROL	Nodule	CONTROL	NA	0.333277	0.927065	406.21	28.58	0.958603	154.411	48.6459	339.807
PLCO	CASE	Nodule	Adeno	IV	1.15651	5.39796	307.702	11.6783	2.72398	126.858	20.6373	366.147
PLCO	CASE	Other	Adeno	IV	4.77168	6.26895	446.188	68.403	1.69882	234.548	50.8662	559.468
PLCO	CASE	Nodule	Adeno	II	0.446897	4.03251	285.866	13.6399	1.42817	90.6668	34.5409	387.336
PLCO	CONTROL	Nodule	CONTROL	NA	0.58094	3.51447	422.326	51.0083	1.85053	167.807	64.9313	437.677
PLCO	CASE	Other	Adeno	IV	1.5948	5.30359	289.466	31.0553	4.95794	133.236	45.6034	395.93
PLCO	CASE	Nodule	Adeno	I	0.336027	2.4861	301.785	32.6276	2.56418	169.67	49.5718	375.366
PLCO	CASE	Mass	Adeno	III	1.08218	2.19817	396.778	21.0475	1.48887	145.499	45.6266	427.975
PLCO	CONTROL	Nodule	CONTROL	NA	0.31635	4.59527	333.822	21.9779	0.801857	127.224	26.5536	389.49
PLCO	CONTROL	Nodule	CONTROL	NA	0.28778	2.6147	311.163	18.5311	0.81113	99.1359	17.9817	375.216
PLCO	CASE	Nodule	Adeno	I	0.513573	4.42898	325.888	44.2793	4.72137	138.612	43.145	411.532
PLCO	CASE	Mass	Adeno	I	0.636793	2.52092	423.092	31.8281	2.65157	127.652	40.0894	406.164
PLCO	CASE	Nodule	Adeno	IV	22.4894	3.68968	360.194	24.1425	1.18441	171.977	44.0301	463.715
PLCO	CONTROL	Nodule	CONTROL	NA	0.430307	6.68773	322.434	37.5354	3.16819	284.978	76.7005	505.68
PLCO	CONTROL	Nodule	CONTROL	NA	0.465587	2.19268	373.549	40.5343	0.6221	149.683	46.9159	495.965
PLCO	CONTROL	Other	CONTROL	NA	0.396047	12.3541	388.49	7.12973	3.90436	139.415	50.0201	438.154
PLCO	CASE	Other	Other	NA	1.41374	2.89612	311.903	17.5373	1.41729	153.862	61.3686	400.179
PLCO	CASE	Nodule	Squamous	I	1.5703	7.53839	596.092	18.3213	2.21353	146.342	40.8342	409.581
PLCO	CONTROL	Nodule	CONTROL	NA	0.43021	2.55281	304.97	38.2382	1.79075	156.656	59.426	371.056
PLCO	CASE	Nodule	Other	IV	0.256953	3.16166	352.019	21.3858	1.80792	202.029	60.9704	405.269
PLCO	CONTROL	Nodule	CONTROL	NA	0.28939	3.14749	317.047	29.1019	0.65198	140.661	20.5466	292.049
PLCO	CASE	Nodule	Adeno	IV	0.28391	3.57171	302.176	45.4992	1.2136	147.255	32.496	347.557
PLCO	CONTROL	Nodule	CONTROL	NA	0.618787	4.82475	482.527	40.5747	1.45355	163.94	43.187	346.923
PLCO	CONTROL	Mass	CONTROL	NA	0.29554	0.70638	326.703	18.1206	2.21291	162.055	39.2549	337.517
PLCO	CASE	Mass	Other	I	2.40379	0.48089	354.697	19.0141	1.42937	177.679	88.0109	464.819
PLCO	CONTROL	Nodule	CONTROL	NA	0.285777	2.31772	322.232	36.4387	0.826725	103.094	53.7681	340.121
PLCO	CONTROL	Other	CONTROL	NA	0.35076	2.76507	391.629	42.5094	1.25542	300.717	58.6963	356.275
PLCO	CONTROL	Other	CONTROL	NA	0.267657	1.86789	291.21	24.9103	2.41189	148.527	64.4153	325.5
PLCO	CONTROL	Other	CONTROL	NA	0.545657	1.91543	355.551	53.6805	1.25474	188.223	54.6624	434.674
PLCO	CONTROL	Nodule	CONTROL	NA	0.342387	3.31349	375.227	37.4798	18.6805	101.464	66.3645	471.479
PLCO	CASE	Nodule	Adeno	I	0.655137	2.54023	329.697	22.7337	2.84987	161.494	46.8244	401.114
PLCO	CONTROL	Nodule	CONTROL	NA	0.491193	0	528.029	25.1236	0.86907	165.903	30.8135	328.486
PLCO	CONTROL	Nodule	CONTROL	NA	0.34923	0.96158	296.842	22.6692	2.65968	142.962	39.3565	386.863
PLCO	CASE	Nodule	Squamous	III	0.388893	5.3102	404.309	28.7096	2.08627	141.047	55.2323	457.007
PLCO	CASE	Nodule	Squamous	I	0.37399	0.70638	330.813	40.0523	1.28096	120.339	53.3547	316.941
PLCO	CASE	Mass	Adeno	I	3.07087	1.73338	374.323	34.2744	0.665655	174.352	52.9641	395.728
PLCO	CONTROL	Nodule	CONTROL	NA	0.459353	0.65117	362.113	20.9718	1.00693	101.02	35.2908	353.831
PLCO	CONTROL	Nodule	CONTROL	NA	0.18348	2.95599	381.254	25.8809	1.35933	111.419	50.0965	266.838
PLCO	CASE	Nodule	Adeno	I	0.225243	2.80395	348.938	29.0204	3.69029	174.591	66.4175	401.209
PLCO	CASE	Mass	Adeno	III	2.66649	3.02095	310.486	41.759	0.01441	170.872	74.0316	352.264
PLCO	CONTROL	Nodule	CONTROL	NA	0.551853	0.46473	216.15	14.919	1.66088	148.185	43.2842	316.238
PLCO	CONTROL	Nodule	CONTROL	NA	1.73787	2.8056	275.163	35.762	0.885047	155.859	39.4358	303.622
PLCO	CASE	Nodule	Adeno	I	0.754473	4.27712	473.452	35.4337	1.28137	153.607	37.0206	349.784
PLCO	CONTROL	Nodule	CONTROL	NA	0.49337	4.63835	275.183	31.9717	5.3199	166.858	55.6113	410.297
PLCO	CASE	Nodule	Adeno	I	0.230677	0.70638	289.074	24.1027	2.23292	153.074	61.7528	327.808
PLCO	CASE	Nodule	Adeno	II	1.94223	4.39	292.226	29.6969	0.953343	115.008	14.8313	351.672
PLCO	CONTROL	Nodule	CONTROL	NA	0.523507	1.64073	497.036	68.6764	0.505233	162.213	38.81	424.285
PLCO	CASE	Nodule	Squamous	I	0.49056	0	435.597	25.8447	0.570277	149.711	39.18	367.581
PLCO	CONTROL	Nodule	CONTROL	NA	0.382147	1.80436	642.248	22.466	1.85662	75.2871	19.4494	345.848
PLCO	CONTROL	Mass	CONTROL	NA	0.757203	1.94449	276.602	28.2181	1.33132	114.048	49.9707	332.591
PLCO	CASE	Nodule	Adeno	I	0.810807	2.88682	333.442	34.5379	3.14383	149.57	37.4528	372.924
PLCO	CONTROL	Nodule	CONTROL	NA	0.369477	0	422.579	29.4088	1.5454	153.881	55.7612	403.504
PLCO	CASE	Mass	Other	I	0.836655	6.28612	366.158	37.6328	7.31541	168.36	47.2978	380.959
PLCO	CONTROL	Other	CONTROL	NA	0.341777	0	284.716	13.2628	0.246805	119.526	61.506	424.806
PLCO	CONTROL	Mass	CONTROL	NA	0.18794	19.1984	427.802	17.7134	0.755053	116.514	17.2524	355.403
PLCO	CASE	Nodule	Other	I	0.21834	4.06294	267.306	41.7712	1.81278	125.097	41.5502	329.151
PLCO	CONTROL	Mass	CONTROL	NA	0.860323	5.05513	267.53	20.5415	1.13543	184.56	92.78	297.533
PLCO	CASE	Other	Other	IV	0.35848	4.06526	359.23	50.9074	2.72011	117.711	46.1594	417.462
PLCO	CASE	Nodule	Adeno	I	0.458183	3.07264	423.243	16.39	2.7424	115.808	60.1056	366.906
PLCO	CONTROL	Other	CONTROL	NA	0.468653	3.77288	305.749	10.271	1.73035	111.132	26.4689	319.796
PLCO	CONTROL	Other	CONTROL	NA	0.58734	7.99984	372.675	12.1994	2.60189	109.378	20.4497	313.204
PLCO	CONTROL	Nodule	CONTROL	NA	0.28472	4.20377	537.02	42.3365	1.36102	184.622	71.0254	341.482
PLCO	CASE	Nodule	Adeno	III	0.491337	2.0673	379.435	16.7278	0.661673	113.328	21.139	354.832
PLCO	CASE	Nodule	Other	I	0.274065	2.56186	265.86	24.3958	0.902723	120.348	50.6213	353.502
PLCO	CONTROL	Nodule	CONTROL	NA	0.43206	6.60923	465.075	16.7754	1.59787	138.641	76.3064	435.183
PLCO	CASE	Nodule	Other	III	1.65994	4.04066	273.368	25.9384	1.01822	187.649	65.35	447.285
PLCO	CASE	Nodule	Adeno	I	1.47246	1.63092	317.234	28.0785	2.00128	140.315	52.6656	344.551
PLCO	CONTROL	Nodule	CONTROL	NA	2.25477	1.15157	367.026	45.4642	1.81095	143.018	40.7092	305.858
PLCO	CASE	Nodule	Other	IV	0.3458	2.07019	290.632	20.7324	1.68743	151.435	40.2824	355.94
PLCO	CASE	Nodule	Adeno	I	0.751903	0.63192	370.979	30.3764	3.19861	215.742	43.3057	491.474
PLCO	CASE	Mass	Adeno	I	0.737857	0	360.495	97.4153	0.69806	88.3684	42.3059	388.148
PLCO	CASE	Mass	Squamous	III	0.30262	10.915	236.096	20.0283	12.0876	141.582	38.3105	416.469
PLCO	CONTROL	Nodule	CONTROL	NA	0.44992	1.8363	360.158	26.7152	1.7679	220.751	60.714	425.702
PLCO	CONTROL	Nodule	CONTROL	NA	0.24831	0	523.921	23.6599	1.25627	125.605	42.8884	452.188
PLCO	CASE	Nodule	Other	I	0.4524	3.24212	471.499	35.3131	0.46122	155.223	42.575	389.739
PLCO	CONTROL	Mass	CONTROL	NA	0.431833	2.83926	536.511	24.5681	1.13368	177.256	91.5196	474.885
PLCO	CONTROL	Mass	CONTROL	NA	0.34752	4.96977	350.588	32.7084	2.43854	153.627	52.4722	415.021
PLCO	CONTROL	Nodule	CONTROL	NA	0.627253	2.1506	359.042	39.2721	0.857477	214.129	34.129	428.361
PLCO	CASE	Nodule	Adeno	I	0.3697	3.12635	327.916	57.7808	2.30105	162.216	65.5014	421.852
PLCO	CONTROL	Nodule	CONTROL	NA	0.45293	4.72069	683.347	40.6111	2.42233	114.505	31.5871	413.735
PLCO	CONTROL	Mass	CONTROL	NA	0.204237	2.98137	358.368	66.6541	2.56108	119.305	53.112	328.91
PLCO	CASE	Mass	Other	I	0.48729	0.70638	286.696	17.7694	2.62063	155.772	35.6	388.544
PLCO	CONTROL	Nodule	CONTROL	NA	0.42317	3.01494	336.34	51.5212	2.28886	166.973	54.5117	476.433
PLCO	CONTROL	Nodule	CONTROL	NA	0.333513	3.28788	368.089	36.9665	2.04621	112.251	50.3892	372.86
PLCO	CONTROL	Nodule	CONTROL	NA	0.443137	2.59284	305.672	27.9979	3.26148	125.797	40.0526	422.93
PLCO	CONTROL	Nodule	CONTROL	NA	0.24745	3.53914	405.485	12.8708	1.57516	125.251	34.5238	300.135
PLCO	CASE	Mass	Adeno	IV	0.39516	1.5246	328.303	23.7753	1.10024	120.381	48.1823	526.753
PLCO	CASE	Nodule	Adeno	I	1.50437	4.22045	351.566	42.1947	2.16314	188.582	50.4059	487.826
PLCO	CASE	Nodule	Adeno	II	0.831363	3.17664	300.457	49.6347	2.52504	220.917	44.0195	341.917
PLCO	CASE	Nodule	Other	I	0.319153	0.46473	283.343	35.5599	5.13568	147.284	43.8241	366.016
PLCO	CASE	Nodule	Squamous	I	1.28591	1.46517	312.446	27.9272	1.48348	138.298	59.0335	402.625
PLCO	CONTROL	Nodule	CONTROL	NA	1.59369	1.83685	347.051	35.8255	1.00895	150.286	39.6445	347.048
PLCO	CASE	Other	Squamous	III	0.463527	0.63192	357.273	20.9991	1.77355	136.126	34.9725	410.21
PLCO	CONTROL	Other	CONTROL	NA	0.389365	3.38386	505.759	145.98	4.77539	181.56	62.8508	146.182
PLCO	CONTROL	Mass	CONTROL	NA	2.14567	5.46892	457.113	25.579	2.71614	167.102	52.4553	368.296
PLCO	CASE	Mass	Adeno	IV	0.38688	5.72026	409.676	46.416	1.33168	114.219	24.6123	305.993
PLCO	CONTROL	Mass	CONTROL	NA	0.419833	2.30355	402.378	9.06393	1.05297	70.6117	44.8137	322.42
PLCO	CASE	Nodule	Other	NA	1.89101	4.96704	295.577	26.861	0.80912	168.732	80.6648	398.012
PLCO	CONTROL	Nodule	CONTROL	NA	0.227807	0	349.5	9.50657	0.227417	114.089	22.4849	390.878
PLCO	CONTROL	Mass	CONTROL	NA	0.49473	0.48089	270.604	26.8868	0.957837	131.147	87.4681	437.465
PLCO	CONTROL	Nodule	CONTROL	NA	0.229253	0.43433	338.69	31.3215	2.76561	162.67	35.2963	394.036
PLCO	CASE	Nodule	Squamous	I	0.29486	0.96158	491.106	59.3104	0.7485	115.741	33.9195	371.613
PLCO	CASE	Mass	Other	IV	20.7445	13.7564	299.244	21.6572	2.11446	172.331	47.4521	521.179
PLCO	CONTROL	Nodule	CONTROL	NA	1.12869	2.81164	412.951	42.436	2.08742	143.91	64.2253	268.515
PLCO	CONTROL	Other	CONTROL	NA	0.289467	2.60082	509.344	31.1989	3.00919	153.137	55.1726	390.352
PLCO	CASE	Nodule	Adeno	III	1.66259	4.65196	347.823	19.6278	1.61662	120.994	39.3803	284.621
PLCO	CASE	Other	Squamous	III	1.0378	34.2531	263.795	58.3295	27.3986	165.324	74.7067	438.309
PLCO	CASE	Other	Other	I	1.03654	0.43934	343.175	14.0904	0.928133	152.741	16.1148	211.399
PLCO	CASE	Nodule	Other	I	0.340577	7.70557	346.845	22.4339	4.03739	127.355	35.48	345.809
PLCO	CASE	Nodule	Adeno	III	0.815287	3.2493	524.738	64.5217	2.65908	297.693	62.2896	531.427
PLCO	CONTROL	Mass	CONTROL	NA	1.77307	5.37264	330.613	12.0175	1.48432	123.733	34.7021	381.114
PLCO	CASE	Mass	Other	NA	0.47309	2.48154	445.259	17.8824	1.1959	126.658	47.9181	423.891
PLCO	CONTROL	Other	CONTROL	NA	1.41857	5.94773	644.6	35.98	3.26413	180.946	37.3611	464.702
PLCO	CONTROL	Mass	CONTROL	NA	0.35393	2.23818	436.296	45.0982	1.74421	139.405	55.2955	309.254
PLCO	CONTROL	Nodule	CONTROL	NA	0.580617	0.48089	348.536	20.2666	1.92653	107.664	47.2576	425.473
PLCO	CONTROL	Nodule	CONTROL	NA	0.2632	1.5246	372.674	20.9964	0.952975	107.06	35.2804	365.493
PLCO	CASE	Nodule	Other	I	0.222023	0	331.46	7.7056	1.95766	81.4984	31.4508	424.142
PLCO	CASE	Nodule	Squamous	I	0.590473	15.2078	257.614	34.1392	8.87935	113.203	31.8375	368.957
PLCO	CASE	Nodule	Other	I	1.77997	0.43934	376.02	70.2613	0.58129	159.121	52.1696	373.655
PLCO	CASE	Nodule	Other	IV	1.55697	3.89322	352.826	13.8735	1.49143	204.831	46.253	360.731
PLCO	CONTROL	Nodule	CONTROL	NA	0.341387	7.6039	422.158	31.4118	1.95422	166.051	59.9017	477.034
PLCO	CONTROL	Nodule	CONTROL	NA	0.276913	0.23439	266.298	17.9532	0.86266	164.255	52.0013	309.889
PLCO	CASE	Nodule	Other	III	0.237763	20.0856	312.245	26.8334	1.79615	135.231	33.3639	335.191
PLCO	CASE	Nodule	Squamous	III	0.367533	0	403.25	50.9336	1.28591	131.039	44.3636	405.475
PLCO	CONTROL	Mass	CONTROL	NA	0.69517	0.65117	364.163	19.8704	1.01909	132.067	53.5385	361.017
PLCO	CASE	Mass	Other	III	28.6817	3.89741	367.068	24.1073	2.16651	148.175	43.6598	355
PLCO	CONTROL	Nodule	CONTROL	NA	0.233823	0	260.813	14.4729	0.679823	155.892	80.5199	309.596
PLCO	CASE	Mass	Adeno	I	1.05654	2.40272	297.541	23.4949	3.45338	162.277	64.2267	398.646
PLCO	CONTROL	Nodule	CONTROL	NA	0.346073	2.40326	495.45	24.3406	2.77958	102.417	50.9443	408.361
PLCO	CASE	Other	Other	I	0.24989	3.06178	366.41	10.9724	1.56127	109.859	28.0996	442.764
PLCO	CASE	Nodule	Adeno	I	0.227133	4.24068	348.411	48.1537	1.15802	215.866	56.7535	532.895
PLCO	CASE	Nodule	Adeno	I	0.251513	2.12324	341.696	25.1088	3.22275	153.299	52.3696	374.434
PLCO	CASE	Other	Other	NA	1.10366	2.64119	455.986	42.1099	2.91981	339.084	95.2062	932.056
PLCO	CONTROL	Nodule	CONTROL	NA	0.487897	4.22198	441.887	86.0622	4.05262	105.177	25.6593	362.4
PLCO	CASE	Mass	Other	IV	0.59957	5.75822	392.376	47.4929	0.86903	159.006	55.3262	483.255
PLCO	CONTROL	Nodule	CONTROL	NA	0.237907	0	475.184	27.2088	2.50448	181.279	63.1186	335.236
PLCO	CONTROL	Nodule	CONTROL	NA	0.478687	3.08875	366.886	20.9162	0.98579	130.049	42.2507	409.859
PLCO	CONTROL	Nodule	CONTROL	NA	0.55311	2.18586	476.714	25.4266	1.44329	142.255	40.8747	392.463
PLCO	CONTROL	Nodule	CONTROL	NA	1.27605	4.85789	274.884	11.39	1.15381	173.141	49.2711	390.783
PLCO	CONTROL	Mass	CONTROL	NA	0.936897	7.39368	243.723	14.5974	0.76618	112.845	26.6444	334.839
PLCO	CONTROL	Mass	CONTROL	NA	0.586957	2.89126	466.121	31.0761	3.24157	134.641	69.7862	418.141
PLCO	CASE	Other	Adeno	IV	21.1567	8.83263	339.031	110.352	1.27016	130.758	33.5954	351.587
PLCO	CONTROL	Mass	CONTROL	NA	0.33167	12.2548	332.252	23.0227	1.72713	190.909	77.3628	453.871
PLCO	CASE	Nodule	Other	I	0.942765	5.41302	350.607	11.5278	1.3378	126.772	23.6363	342.998
PLCO	CASE	Nodule	Adeno	I	0.48558	2.37294	365.387	21.4851	2.37212	196.012	69.8575	385.535
PLCO	CONTROL	Mass	CONTROL	NA	0.310597	0.96158	454.498	53.7098	1.11652	116.374	43.6375	336.043
PLCO	CASE	Other	Adeno	IV	0.15396	2.21754	344.412	12.48	1.41768	185.346	57.0113	432.321
PLCO	CONTROL	Mass	CONTROL	NA	1.04963	2.79718	357.462	14.3551	2.80901	102.695	71.9467	358.72
PLCO	CASE	Other	Other	NA	0.95222	6.67052	329.749	32.5796	1.61032	175.611	65.9407	332.576
PLCO	CASE	Mass	Other	NA	0.2376	3.60129	399.355	30.5508	1.09303	133.907	49.7353	414.207
PLCO	CONTROL	Other	CONTROL	NA	0.319413	5.41517	338.107	34.7182	4.04659	137.083	43.8977	310.237
PLCO	CONTROL	Other	CONTROL	NA	0.33564	0	332.695	41.9188	2.67578	129.629	47.282	289.633
PLCO	CASE	Nodule	Adeno	I	0.732517	1.5258	340.389	18.3798	1.06682	118.04	47.294	466.134
PLCO	CASE	Nodule	Other	I	0.293143	0.48089	374.67	52.561	1.8429	163.315	65.9672	453.003
PLCO	CASE	Nodule	Adeno	I	0.314703	0.96158	276.878	12.0993	0.73322	157.751	44.0211	305.293
PLCO	CONTROL	Other	CONTROL	NA	1.67523	2.07567	331.703	26.6001	1.48509	188.537	80.0846	425.361
